# Supplementary material for: Shibboleth: An agent-based model of signalling mimicry
Source: PLoS One. 2023 Jul 31;18(7):e0289333. doi: 10.1371/journal.pone.0289333 (PMC10389733; doi:10.1371/journal.pone.0289333)
Supplement: S1 File — (ZIP) [file pone.0289333.s001.zip]

Archive with 36 entries (35 files):
- Supporting-information/
- __MACOSX/._Supporting-information
- Supporting-information/S4_Fig.tif
- __MACOSX/Supporting-information/._S4_Fig.tif
- Supporting-information/S14_Fig.tif
- __MACOSX/Supporting-information/._S14_Fig.tif
- Supporting-information/S5_Fig.tif
- __MACOSX/Supporting-information/._S5_Fig.tif
- Supporting-information/.DS_Store
- __MACOSX/Supporting-information/._.DS_Store
- Supporting-information/S7_Fig.tif
- __MACOSX/Supporting-information/._S7_Fig.tif
- Supporting-information/S6_Fig.tif
- __MACOSX/Supporting-information/._S6_Fig.tif
- Supporting-information/S13_Fig.tif
- __MACOSX/Supporting-information/._S13_Fig.tif
- Supporting-information/S3_Fig.tif
- __MACOSX/Supporting-information/._S3_Fig.tif
- Supporting-information/S12_Fig.tif
- __MACOSX/Supporting-information/._S12_Fig.tif
- Supporting-information/S2_Fig.tif
- __MACOSX/Supporting-information/._S2_Fig.tif
- Supporting-information/~$pporting information.docx
- __MACOSX/Supporting-information/._~$pporting information.docx
- Supporting-information/S9_Fig.tif
- __MACOSX/Supporting-information/._S9_Fig.tif
- Supporting-information/S10_Fig.tif
- __MACOSX/Supporting-information/._S10_Fig.tif
- Supporting-information/Supporting information.docx
- __MACOSX/Supporting-information/._Supporting information.docx
- Supporting-information/S11_Fig.tif
- __MACOSX/Supporting-information/._S11_Fig.tif
- Supporting-information/S1_Fig.tif
- __MACOSX/Supporting-information/._S1_Fig.tif
- Supporting-information/S8_Fig.tif
- __MACOSX/Supporting-information/._S8_Fig.tif
